# Supplementary material for: Automated recognition and analysis of body bending behavior in C. elegans
Source: BMC Bioinformatics. 2023 Apr 28;24:175. doi: 10.1186/s12859-023-05307-y (PMC10148436; doi:10.1186/s12859-023-05307-y)
Supplement: Supplementary file 1 — Additional file 1. Specific experimental data of Caenorhabditis elegans behavioral phenotypes database and ‘escape response’ database. [file 12859_2023_5307_MOESM1_ESM.xlsx]

## Sheet: dataset1
Table S1. Specific experimental data of Caenorhabditis elegans behavioral phenotypes database
video download link	range of frames	coordinates of the head	coordinates of the tail	coordinates of the pharynx	automatic count	manual count
https://www.youtube.com/watch?v=Xcdhx7JrJjM	1-1800	（294 120）	（214 261）	（275 123）	107	110
https://www.youtube.com/watch?v=b8VEv7uqJcw	1-1800	（171 81）	（261 240）	（187 93）	80	79
https://www.youtube.com/watch?v=0Rx-ISZzejE	1577-3376	（175 119）	（272 169）	（195 118）	100	101
https://www.youtube.com/watch?v=fhHcaio7GuI	1-1800	（290 178）	（121 201）	（272 183）	93	97
https://www.youtube.com/watch?v=a71CFIPhl1g	1-1800	（175 178）	（350 170）	（195 180）	118	115
https://www.youtube.com/watch?v=tX64ajMl4nY	1-1800	（289 183）	（139 216）	（272 177）	96	93
https://www.youtube.com/watch?v=1K8KiFcBLl0	1-1800	（257 267）	（229 93）	（252 250）	23	23
https://www.youtube.com/watch?v=yKVLyXC5rJ8	1-1800	（284 193）	（134 184）	（272 180）	44	41
https://www.youtube.com/watch?v=tmVH_wlqnS0	1-1800	（279 249）	（171 130）	（270 233）	26	30
https://www.youtube.com/watch?v=mKYVM2cMMjk	1-1560	（202 234）	（265 85）	（217 225）	81	82
https://www.youtube.com/watch?v=gmirEp4usbA	1-1560	（272 227）	（166 98）	（272 208）	95	96
https://www.youtube.com/watch?v=AH38qQ6SWvM	1-1560	（225 265）	（289 156）	（226 248）	42	38
https://www.youtube.com/watch?v=pTDD5O3Kdbw	1-1800	（153 103）	（272 217）	（170 111）	92	90
https://www.youtube.com/watch?v=JIBtDkfNxII	1-1800	（221 233）	（273 78）	（231 218）	40	38
https://www.youtube.com/watch?v=kJQ-aAUq8YU	1-1800	（211 217）	（319 87）	（228 209）	118	113
https://www.youtube.com/watch?v=8BLjZFtVBLc	1-1800	（333 235）	（194 200）	（322 219）	108	106
https://www.youtube.com/watch?v=JU8T-H4jeHU	1-1800	（309 199）	（129 167）	（290 195）	37	35
https://www.youtube.com/watch?v=kxE0CSEf1Os	1-1800	（257 252）	（158 105）	（250 233）	51	49
https://www.youtube.com/watch?v=DOtpIo1fFT0	1577-3376	（185 195）	（315 120）	（199 208）	39	37
https://www.youtube.com/watch?v=w9NBPYQrtxg	1-1800	（296 277）	（214 144）	（285 264）	36	36
https://www.youtube.com/watch?v=ZwERFKlRnY4	1-1800	（223 90）	（287 234）	（232 108）	26	26
https://www.youtube.com/watch?v=kbwWCtxPWwU	1-1800	（222 118）	（272 292）	（228 137）	41	42
https://www.youtube.com/watch?v=EudxkaZo0KI	1-1800	（283 241）	（199 112）	（272 228）	61	58
https://www.youtube.com/watch?v=E2ol-5OqZIw	1-1800	（189 175）	（309 227）	（203 176）	12	13
https://www.youtube.com/watch?v=mKYVM2cMMjk	689-2249	（297 137）	（173 203）	（284 146）	89	85
https://www.youtube.com/watch?v=6ZpdHX2qeGQ	1-1800	（215 258）	（254 115）	（216 242）	39	37
https://www.youtube.com/watch?v=tmVH_wlqnS0	1267-3066	（177 257）	（247 118）	（196 254）	39	36
https://www.youtube.com/watch?v=Mys61Sve1gc	1-1440	（239 254）	（279 107）	（230 239）	33	34
https://www.youtube.com/watch?v=D4Vhwpi49CQ	1-1800	（279 111）	（228 222）	（265 102）	26	27
https://www.youtube.com/watch?v=pTDD5O3Kdbw	1520-3377	（305 171）	（135 210）	（286 172）	97	95
https://www.youtube.com/watch?v=XSBUTK-0RkM	1-1800	（294 238）	（157 136）	（285 221）	19	19
https://www.youtube.com/watch?v=l9vDHN1v3VU	1-1800	（266 282）	（219 121）	（263 264）	41	43
https://www.youtube.com/watch?v=gmirEp4usbA	1243-2803	（184 80）	（260 231）	（197 93）	75	76
https://www.youtube.com/watch?v=wDNk5XSgBOo	1-1800	（208 237）	（284 69）	（221 222）	28	28
https://www.youtube.com/watch?v=ht3JumrBqws	1-1800	（182 111）	（301 182）	（168 124）	22	22
https://www.youtube.com/watch?v=fhHcaio7GuI	1576-3376	（277 186）	（135 131）	（259 187）	86	83
https://www.youtube.com/watch?v=ExvOg-B63r0	1-1800	（208 155）	（302 109）	（218 171）	37	39
https://www.youtube.com/watch?v=JIBtDkfNxII	1566-3376	（299 220）	（156 153）	（297 202）	71	72
https://www.youtube.com/watch?v=kJQ-aAUq8YU	1573-3376	（286 58）	（214 222）	（285 78）	90	93
https://www.youtube.com/watch?v=kiN2E-HHaU4	1-1800	（237 221）	（329 184）	（239 203）	69	72
https://www.youtube.com/watch?v=VtMdlRoDkPw	1-1800	（147 172）	（301 212）	（165 169）	95	90
https://www.youtube.com/watch?v=8BLjZFtVBLc	1540-3377	（224 259）	（224 119）	（242 265）	101	99
https://www.youtube.com/watch?v=vodSdhP28uI	1-1800	（200 103）	（296 252）	（204 122）	42	40
https://www.youtube.com/watch?v=3gXACMDSPCw	1577-3376	（241 110）	（271 267）	（235 128）	78	77
https://www.youtube.com/watch?v=WdJ482frlWg	1-1800	（294 191）	（174 124）	（287 174）	13	13
https://www.youtube.com/watch?v=LLFc-wEKX74	1-1800	（279 118）	（203 269）	（259 121）	35	33
https://www.youtube.com/watch?v=kxE0CSEf1Os	1200-2999	（315 192）	（138 139）	（297 184）	47	45
https://www.youtube.com/watch?v=w9NBPYQrtxg	1201-3000	（188 173）	（341 182）	（202 182）	29	29
https://www.youtube.com/watch?v=jzkC_BEMc4o	1-1500	（284 76）	（214 224）	（289 93）	26	23
https://www.youtube.com/watch?v=wYqG0SyEHqc	1-1800	（304 80）	（223 210）	（303 99）	30	32
https://www.youtube.com/watch?v=k5MrFlZ8uwo	1-1800	（140 174）	（280 182）	（152 162）	64	64
https://www.youtube.com/watch?v=kbwWCtxPWwU	1578-3377	（336 184）	（165 164）	（319 190）	11	11
https://www.youtube.com/watch?v=7WHSQfBOJAg	1-1800	（294 151）	（134 209）	（279 163）	33	32
https://www.youtube.com/watch?v=XSBUTK-0RkM	1577-3376	（305 158）	（147 165）	（296 174）	25	23
https://www.youtube.com/watch?v=rlp6e0MPGGU	1-1800	（220 226）	（245 102）	（221 209）	96	97
https://www.youtube.com/watch?v=EudxkaZo0KI	1573-3376	（232 252）	（236 88）	（241 237）	88	85
https://www.youtube.com/watch?v=58HZXvNKRLs	1-1800	（199 219）	（314 128）	（210 207）	96	98
https://www.youtube.com/watch?v=E8wpcQEOukM	1-1800	（272 86）	（208 237）	（285 102）	70	69
https://www.youtube.com/watch?v=Mys61Sve1gc	1577-3017	（158 205）	（296 175）	（175 204）	39	37
https://www.youtube.com/watch?v=G68XR6FqEK8	1-1800	（320 110）	（208 227）	（313 127）	95	97
https://www.youtube.com/watch?v=zSa7uRGtDH8	1-1800	（292 218）	（185 119）	（275 215）	84	81
https://www.youtube.com/watch?v=mKYVM2cMMjk	1578-3377	（255 123）	（226 265）	（244 135）	27	28
https://www.youtube.com/watch?v=v1H0eVydhYw	1-1800	（283 184）	（132 181）	（268 177）	76	80
https://www.youtube.com/watch?v=l9vDHN1v3VU	1577-3376	（229 242）	（226 70）	（241 227）	29	30
https://www.youtube.com/watch?v=ocdqZHDTqPg	1-1800	（273 247）	（256 140）	（277 232）	100	96
https://www.youtube.com/watch?v=6ZpdHX2qeGQ	1577-3376	（225 131）	（304 270）	（233 147）	20	20
https://www.youtube.com/watch?v=DHM5Q8hnECc	1-1800	（252 118）	（238 289）	（247 137）	84	80
https://www.youtube.com/watch?v=gES9g0DpVVI	1-1800	（200 103）	（296 252）	（204 122）	40	42
https://www.youtube.com/watch?v=mqisRTJpex4	1-1800	（248 110）	（286 236）	（251 128）	16	16
https://www.youtube.com/watch?v=wDNk5XSgBOo	1578-3377	（292 230）	（171 158）	（285 214）	42	45
https://www.youtube.com/watch?v=VtMdlRoDkPw	1578-3377	（348 191）	（184 177）	（331 193）	85	90
https://www.youtube.com/watch?v=3gXACMDSPCw	1-1800	（255 81）	（243 239）	（263 96）	60	58
https://www.youtube.com/watch?v=bDGi-3kwL2k	1-1800	（155 135）	（298 191）	（173 136）	78	79
https://www.youtube.com/watch?v=ht3JumrBqws	1576-3375	（319 253）	（197 133）	（300 256）	21	21
https://www.youtube.com/watch?v=ExvOg-B63r0	1578-3377	（143 147）	（314 195）	（161 141）	38	37
https://www.youtube.com/watch?v=jdIpsb7c4WY	1-1800	（157 249）	（267 137）	（174 246）	92	96
https://www.youtube.com/watch?v=db9lBzx-oTc	1-1800	（302 133）	（175 165）	（289 143）	79	77
https://www.youtube.com/watch?v=kiN2E-HHaU4	1578-3377	（272 245）	（192 88）	（268 226）	71	69
https://www.youtube.com/watch?v=x1e0LjUZBtc	1-1800	（155 107）	（267 195）	（172 114）	39	39
https://www.youtube.com/watch?v=vodSdhP28uI	1581-3376	（163 208）	（344 171）	（181 200）	57	59
https://www.youtube.com/watch?v=lxjTDgnhbik	1-1800	（238 283）	（227 179）	（237 266）	40	42
https://www.youtube.com/watch?v=v6FddoovD6U	1-1800	（224 245）	（251 91）	（237 233）	74	79
https://www.youtube.com/watch?v=CYQGOBps1ps	1-1800	（240 235）	（277 95）	（234 219）	79	76
https://www.youtube.com/watch?v=LLFc-wEKX74	1577-3376	（179 243）	（245 91）	（198 239）	21	22
https://www.youtube.com/watch?v=7WHSQfBOJAg	1578-3377	（278 96）	（183 241）	（271 114）	11	11
https://www.youtube.com/watch?v=NBHKLt2vbwc	1-1800	（270 233）	（239 86）	（251 231）	57	55
https://www.youtube.com/watch?v=4bMo3HCCr28	1-1800	（268 84）	（205 256）	（266 103）	70	75
https://www.youtube.com/watch?v=oohMqifaYj4	1-1800	（256 119）	（203 272）	（253 136）	117	121
https://www.youtube.com/watch?v=jzkC_BEMc4o	1501-3000	（280 285）	（238 129）	（265 273）	24	24
https://www.youtube.com/watch?v=k5MrFlZ8uwo	1574-3377	（206 203）	（318 97）	（222 209）	39	41
https://www.youtube.com/watch?v=1gyehRdpdo8	1-1800	（286 201）	（152 99）	（270 192）	66	64
https://www.youtube.com/watch?v=E8wpcQEOukM	1577-3376	（178 118）	（305 249）	（196 126）	24	25
https://www.youtube.com/watch?v=FZD302lhgz0	1-1800	（172 146）	（290 133）	（190 149）	32	32
https://www.youtube.com/watch?v=63MwZ_6FPdA	1-1800	（176 192）	（345 174）	（193 185）	124	128
https://www.youtube.com/watch?v=TXYSiRyptGw	1-1800	（286 77）	（205 217）	（271 85）	97	93
https://www.youtube.com/watch?v=20M6twQW4cA	1-1800	（225 261）	（226 81）	（232 243）	85	84
https://www.youtube.com/watch?v=qUWqCzTVW5g	1-1800	（190 259）	（288 135）	（190 241）	48	45
https://www.youtube.com/watch?v=G68XR6FqEK8	1577-3376	（172 173）	（315 181）	（184 160）	96	99
https://www.youtube.com/watch?v=uQLQ2pk8S90	1-1800	（322 192）	（175 170）	（309 205）	54	57
https://www.youtube.com/watch?v=RMVeTdDl0P4	1-1800	（223 156）	（326 214）	（238 159）	118	113
https://www.youtube.com/watch?v=5Ec0TcjnB8w	1-1800	（136 192）	（260 187）	（146 201）	109	106
https://www.youtube.com/watch?v=V5y8rKdTE10	1-1800	（282 275）	（226 158）	（282 261）	91	94
https://www.youtube.com/watch?v=CEKWcDoanr4	1-1800	（218 199）	（325 126）	（233 198）	109	105
https://www.youtube.com/watch?v=2pygJeGgb_4	1-1800	（290 247）	（218 142）	（298 234）	90	92
https://www.youtube.com/watch?v=_O4sBS4yTAw	1-1800	（219 193）	（342 197）	（234 199）	94	91
https://www.youtube.com/watch?v=EHa1RUDxRxk	1-1800	（190 268）	（259 144）	（204 261）	112	110
https://www.youtube.com/watch?v=068nLARtn7I	1-1800	（217 140）	（173 171）	（230 150）	102	105
https://www.youtube.com/watch?v=zSa7uRGtDH8	1577-3376	（252 101）	（241 253）	（241 116）	13	13
https://www.youtube.com/watch?v=WEHoizd_CSw	1-1800	（192 142）	（264 241）	（207 148）	90	92
https://www.youtube.com/watch?v=ocdqZHDTqPg	1577-3376	（172 162）	（293 141）	（189 164）	42	42
https://www.youtube.com/watch?v=SYKQVCwohCk	1-1800	（254 265）	（224 145）	（243 254）	101	100
https://www.youtube.com/watch?v=Ouss9NhCc-0	1-1800	（225 162）	（292 276）	（226 177）	85	87
https://www.youtube.com/watch?v=v6FddoovD6U	1569-3376	（327 265）	（212 142）	（311 256）	84	80
https://www.youtube.com/watch?v=gndkyhz96Bw	1-1800	（147 175）	（298 177）	（163 183）	111	108
https://www.youtube.com/watch?v=5798QOrkxGE	1-1800	（228 121）	（270 228）	（230 136）	101	99
https://www.youtube.com/watch?v=gES9g0DpVVI	1577-3375	（164 209）	（338 175）	（180 201）	59	58
https://www.youtube.com/watch?v=xce61-sGX6Y	1-1800	（212 187）	（303 186）	（223 196）	109	107
https://www.youtube.com/watch?v=NSrSwqzjGIE	1-1800	（340 127）	（232 197）	（325 122）	110	111
https://www.youtube.com/watch?v=db9lBzx-oTc	1577-3376	（335 217）	（190 172）	（318 217）	93	92
https://www.youtube.com/watch?v=P4Ir5dCUDGQ	1-1800	（205 219）	（255 220）	（214 209）	58	60
https://www.youtube.com/watch?v=EG4B9wx2j-k	1-1800	（263 222）	（233 119）	（265 208）	30	29
https://www.youtube.com/watch?v=CYQGOBps1ps	1560-3366	（285 179）	（210 263）	（267 177）	24	24
https://www.youtube.com/watch?v=LHGxwM_QYm8	1-1800	（248 120）	（225 246）	（244 134）	26	26
https://www.youtube.com/watch?v=v1H0eVydhYw	1578-3377	（278 136）	（159 225）	（279 154）	17	17
https://www.youtube.com/watch?v=TdSZdy2UUK4	1-1800	（220 150）	（237 212）	（224 163）	41	40
https://www.youtube.com/watch?v=vqN5TxM5vsA	1-1800	（186 130）	（255 225）	（190 145）	28	29
https://www.youtube.com/watch?v=mqisRTJpex4	1577-3376	（304 177）	（148 165）	（287 183）	22	22
https://www.youtube.com/watch?v=_PAaYZrQ5EM	1-1800	（207 227）	（225 102）	（212 210）	24	24
https://www.youtube.com/watch?v=yVRacRPjWqk	1-1800	（264 128）	（203 256）	（254 143）	38	39
https://www.youtube.com/watch?v=PD_1dkwPFkg	1-1800	（285 97）	（196 215）	（280 114）	18	18
https://www.youtube.com/watch?v=DHM5Q8hnECc	1582-3377	（277 236）	（173 90）	（260 224）	56	56
https://www.youtube.com/watch?v=gYjNN3Zka6A	1-1800	（245 226）	（272 93）	（231 218）	14	14
https://www.youtube.com/watch?v=TXYSiRyptGw	1437-3237	（216 227）	（158 135）	（232 221）	40	39
https://www.youtube.com/watch?v=63MwZ_6FPdA	1557-3376	（205 114）	（287 267）	（218 128）	112	110
https://www.youtube.com/watch?v=qUWqCzTVW5g	1128-2942	（245 232）	（168 91）	（247 215）	32	31
https://www.youtube.com/watch?v=bDGi-3kwL2k	1578-3377	（284 201）	（168 121）	（271 188）	39	38
https://www.youtube.com/watch?v=mrNcIV6uLxM	1-1800	（274 180）	（208 208）	（262 191）	23	24
https://www.youtube.com/watch?v=lxjTDgnhbik	1573-3376	（213 266）	（258 97）	（214 248）	59	56
https://www.youtube.com/watch?v=-1yp2OEFZBE	1-1800	（161 103）	（249 197）	（170 116）	50	52
https://www.youtube.com/watch?v=_O4sBS4yTAw	993-2802	（224 173）	（309 286）	（239 179）	95	98
https://www.youtube.com/watch?v=lbOS-Gncm68	1-1800	（257 212）	（235 85）	（254 196）	39	40
https://www.youtube.com/watch?v=jdIpsb7c4WY	1477-3277	（243 142）	（139 202）	（258 151）	49	46
https://www.youtube.com/watch?v=NBHKLt2vbwc	1556-3376	（308 167）	（191 261）	（291 159）	57	59
https://www.youtube.com/watch?v=4bMo3HCCr28	1543-3343	（255 92）	（226 255）	（259 111）	43	42
https://www.youtube.com/watch?v=1gyehRdpdo8	1547-3376	（199 144）	（327 169）	（215 152）	87	83
https://www.youtube.com/watch?v=Y1vcwqlEZ7I	1-1800	（324 220）	（204 169）	（309 216）	28	28
https://www.youtube.com/watch?v=JTBMdp4t1R8	1-1800	（212 224）	（276 113）	（203 211）	52	53
https://www.youtube.com/watch?v=oohMqifaYj4	1542-3359	（249 111）	（262 263）	（244 125）	153	148
https://www.youtube.com/watch?v=NXgQzxnWFw0	1-1800	（293 260）	（238 152）	（279 253）	34	34
https://www.youtube.com/watch?v=ywBtfNqBl3o	1-1800	（257 205）	（168 119）	（267 196）	124	128
https://www.youtube.com/watch?v=2pygJeGgb_4	967-2779	（169 183）	（284 178）	（183 185）	87	85
https://www.youtube.com/watch?v=Dis4gOOYAV4	1-1800	（227 223）	（193 106）	（243 222）	78	76
https://www.youtube.com/watch?v=Rg7Bz_Kv5ks	1-1800	（211 155）	（302 259）	（224 164）	54	53
https://www.youtube.com/watch?v=20M6twQW4cA	1573-3376	（306 272）	（210 135）	（290 262）	60	63
https://www.youtube.com/watch?v=2QHK-knS-L4	1-1800	（242 236）	（225 182）	（249 225）	96	94
https://www.youtube.com/watch?v=xVrg92Irkho	1-1800	（177 222）	（294 142）	（190 213）	57	55
https://www.youtube.com/watch?v=TdSZdy2UUK4	1578-3377	（216 148）	（293 143）	（225 160）	18	18
https://www.youtube.com/watch?v=5Ec0TcjnB8w	1399-3208	（255 167）	（121 186）	（240 173）	99	97
https://www.youtube.com/watch?v=EHa1RUDxRxk	1313-3115	（234 280）	（247 147）	（224 268）	111	109
https://www.youtube.com/watch?v=-1yp2OEFZBE	1578-3377	（226 129）	（280 248）	（230 144）	49	48
https://www.youtube.com/watch?v=mrNcIV6uLxM	1577-3376	（222 223）	（281 177）	（211 211）	29	32
https://www.youtube.com/watch?v=uQLQ2pk8S90	1545-3377	（276 178）	（208 270）	（260 172）	66	64
https://www.youtube.com/watch?v=gndkyhz96Bw	1015-2826	（243 213）	（267 96）	（246 197）	123	117
https://www.youtube.com/watch?v=gYjNN3Zka6A	1577-3376	（208 244）	（236 127）	（224 247）	40	39
https://www.youtube.com/watch?v=yVRacRPjWqk	1578-3377	（231 207）	（156 128）	（233 189）	16	16
https://www.youtube.com/watch?v=_PAaYZrQ5EM	1573-3377	（237 237）	（263 109）	（224 228）	36	37
https://www.youtube.com/watch?v=RMVeTdDl0P4	1366-3169	（198 282）	（245 160）	（197 267）	101	103
https://www.youtube.com/watch?v=JTBMdp4t1R8	1578-3377	（230 212）	（213 144）	（245 216）	56	52
https://www.youtube.com/watch?v=PD_1dkwPFkg	1578-3377	（207 200）	（323 103）	（214 184）	30	32
https://www.youtube.com/watch?v=1IAmqWqCBbA	1-1800	（316 191）	（213 211）	（304 189）	27	27
https://www.youtube.com/watch?v=V5y8rKdTE10	1031-2840	（146 145）	（272 182）	（157 155）	89	92
https://www.youtube.com/watch?v=kjwUqmnfPDo	1-1800	（285 204）	（172 100）	（268 206）	66	64
https://www.youtube.com/watch?v=vqN5TxM5vsA	1585-3384	（293 163）	（190 234）	（278 163）	18	18
https://www.youtube.com/watch?v=Lz10imT1h88	1-1800	（303 169）	（186 230）	（287 168）	81	83
https://www.youtube.com/watch?v=CEKWcDoanr4	1049-2877	（235 149）	（275 268）	（230 163）	113	112
https://www.youtube.com/watch?v=lbOS-Gncm68	1578-3377	（311 125）	（219 196）	（297 132）	32	32
https://www.youtube.com/watch?v=sW2S6-mC7cc	1-1800	（214 220）	（288 100）	（223 208）	104	100
https://www.youtube.com/watch?v=068nLARtn7I	1336-3150	（243 193）	（151 210）	（232 183）	114	110
https://www.youtube.com/watch?v=WEHoizd_CSw	1372-3173	（182 256）	（266 157）	（175 242）	90	89
https://www.youtube.com/watch?v=SYKQVCwohCk	966-2785	（218 78）	（232 198）	（209 91）	106	102
https://www.youtube.com/watch?v=Ouss9NhCc-0	1031-2840	（145 131）	（251 195）	（149 145）	97	99
https://www.youtube.com/watch?v=5798QOrkxGE	1000-2800	（204 153）	（302 253）	（217 161）	81	85
https://www.youtube.com/watch?v=w-4fE2xIB-Q	1-1800	（280 118）	（199 246）	（269 129）	105	108
https://www.youtube.com/watch?v=LHGxwM_QYm8	1577-3368	（281 212）	（220 219）	（268 201）	37	38
https://www.youtube.com/watch?v=2hOuUJVrHbc	1-1800	（185 112）	（261 210）	（181 126）	151	145
https://www.youtube.com/watch?v=xce61-sGX6Y	1006-2805	（261 189）	（140 208）	（245 190）	99	101
https://www.youtube.com/watch?v=P4Ir5dCUDGQ	1577-3376	（211 144）	（250 249）	（225 141）	18	18
https://www.youtube.com/watch?v=NSrSwqzjGIE	1325-3124	（174 181）	（283 163）	（177 166）	89	92
https://www.youtube.com/watch?v=ywBtfNqBl3o	901-2720	（230 147）	（288 260）	（237 158）	132	135
https://www.youtube.com/watch?v=EG4B9wx2j-k	1578-3377	（248 120）	（225 246）	（244 134）	46	48
https://www.youtube.com/watch?v=po-AvSvjkWg	1-1800	（305 244）	（185 139）	（299 228）	106	104
https://www.youtube.com/watch?v=VV5FkDdcIl4	1-1800	（253 247）	（251 108）	（242 234）	69	71
https://www.youtube.com/watch?v=-_VxLx2KtCE	1-1800	（182 159）	（318 195）	（199 157）	121	117
https://www.youtube.com/watch?v=Y1vcwqlEZ7I	1574-3376	（298 186）	（225 218）	（284 187）	37	37
https://www.youtube.com/watch?v=kjwUqmnfPDo	1559-3376	（308 283）	（207 166）	（309 265）	87	86
https://www.youtube.com/watch?v=TysTfsmaAaw	1-1800	（243 277）	（256 134）	（232 265）	33	33
https://www.youtube.com/watch?v=Dis4gOOYAV4	1576-3375	（279 237）	（204 131）	（264 244）	80	82
https://www.youtube.com/watch?v=1IAmqWqCBbA	1560-3376	（256 257）	（218 133）	（256 243）	26	26
https://www.youtube.com/watch?v=Rg7Bz_Kv5ks	1559-3376	（197 202）	（265 90）	（213 201）	97	100
https://www.youtube.com/watch?v=NXgQzxnWFw0	1562-3361	（293 225）	（248 157）	（293 209）	21	21
https://www.youtube.com/watch?v=2QHK-knS-L4	1575-3376	（186 154）	（321 215）	（198 166）	103	102
https://www.youtube.com/watch?v=xVrg92Irkho	1559-3376	（270 226）	（179 200）	（265 212）	74	71
https://www.youtube.com/watch?v=Lz10imT1h88	1577-3376	（140 182）	（288 191）	（154 173）	77	75
https://www.youtube.com/watch?v=sW2S6-mC7cc	1543-3342	（259 97）	（255 214）	（261 112）	52	50
https://www.youtube.com/watch?v=w-4fE2xIB-Q	1546-3373	（211 265）	（234 135）	（225 259）	105	111
https://www.youtube.com/watch?v=2hOuUJVrHbc	1543-3376	（238 116）	（240 253）	（249 127）	139	145
https://www.youtube.com/watch?v=po-AvSvjkWg	1549-3376	（344 224）	（202 156）	（326 221）	95	92
https://www.youtube.com/watch?v=VV5FkDdcIl4	1574-3376	（274 177）	（174 284）	（257 172）	36	35
https://www.youtube.com/watch?v=-_VxLx2KtCE	1558-3375	（177 186）	（322 207）	（193 183）	33	33
https://www.youtube.com/watch?v=TysTfsmaAaw	1558-3376	（252 128）	（263 268）	（249 143）	49	47

## Sheet: dataset2
Table S2. Specific experimental data of ‘escape response’ database
video	coordinates of the head	coordinates of the tail	coordinates of the pharynx	automatic count	manual count
1-2	（485 522）	（798 491）	（514 538）	10	8
3-4	（775 617）	（580 377）	（745 604）	14	16
5-6	（826 500）	（806 521）	（537 441）	9	10
7-8	（542 653）	（684 368）	（563 626）	16	16
9-10	（438 593）	（747 473）	（471 580）	12	11
11-12	（689 592）	（544 451）	（720 583）	10	12
13-14	（455 388）	（754 467）	（477 415）	6	7
15-16	（614 570）	（716 352）	（608 540）	24	21
17-18	（622 323）	（556 593）	（633 357）	15	17
19-20	（636 286）	（595 594）	（661 315）	7	9
21-22	（857 578）	（586 390）	（826 577）	7	8
23-24	（794 669）	（593 420）	（793 626）	18	26
25-26	（749 663）	（573 408）	（730 633）	19	21
27-28	（790 456）	（535 631）	（753 450）	15	17
29-30	（847 485）	（497 461）	（823 490）	18	22
31-32	（634 313）	（616 639）	（624 347）	6	7
33-34	（818 449）	（550 514）	（814 477）	15	19
35-36	（480 615）	（744 433）	（511 587）	13	10
37-38	（489 417）	（753 547）	（525 420）	6	7
39-40	（629 666）	（673 351）	（622 631）	22	22
41-42	（852 550）	（536 431）	（817 557）	18	20
43-44	（653 688）	（607 369）	（649 662）	5	7
45-46	（836 582）	（548 433）	（808 563）	16	19
47-48	（513 640）	（688 361）	（548 633）	19	20
49-50	（549 510）	（855 409）	（575 487）	12	14
51-52	（481 597）	（762 420）	（512 586）	13	14
53-54	（487 542）	（764 418）	（512 559）	13	13
55-56	（806 594）	（622 356）	（774 580）	15	15
57-58	（449 544）	（775 461）	（475 520）	10	9
59-60	（828 588）	（560 418）	（800 586）	15	15
61-62	（654 305）	（616 609）	（667 334）	11	11
63-64	（724 310）	（638 615）	（706 340）	24	21
65-66	（465 355）	（693 536）	（503 373）	11	17
67-68	（821 466）	（518 505）	（791 456）	17	16
69-70	（803 619）	（544 399）	（785 592）	22	21
71-72	（561 533）	（731 484）	（566 503）	12	12
73-74	（824 390）	（545 544）	（791 384）	18	22
75-76	（534 415）	（792 563）	（545 446）	14	15
77-78	（528 564）	（761 329）	（564 555）	11	11
79-80	（665 693）	（660 377）	（661 653）	19	19
81-82	（521 530）	（725 519）	（539 503）	5	6
83-84	（621 585）	（750 363）	（621 554）	15	11
85-86	（832 333）	（586 526）	（801 347）	16	17
87-88	（792 486）	（470 545）	（757 482）	7	13
89-90	（484 452）	（791 494）	（523 453）	11	10
91-92	（568 454）	（830 584）	（598 465）	9	12
93-94	（607 314）	（678 619）	（582 338）	22	19
95-96	（504 339）	（733 531）	（521 375）	14	12
97-98	（814 463）	（535 456）	（790 482）	7	9
